# Supplementary material for: Antibacterial and Antifungal Terpenes from the Medicinal Angiosperms of Asia and the Pacific: Haystacks and Gold Needles
Source: Molecules. 2023 May 4;28(9):3873. doi: 10.3390/molecules28093873 (PMC10180233; doi:10.3390/molecules28093873)
Supplement: Supplementary file 1 [file molecules-28-03873-s001.zip]

Archive with 1 entries (1 files):
- molecules-2130840-supplementary.pdf
